# Supplementary material for: SPRINT Through Tasks: A Novel Curriculum for Improving Resident Task Management in the Emergency Department
Source: MedEdPORTAL. 2020 Aug 25;16:10956. doi: 10.15766/mep_2374-8265.10956 (PMC7449580; doi:10.15766/mep_2374-8265.10956)
Supplement: Supplementary file 1 — Task Management in the ED.pptxSPRINT Video.mp4SPRINT Card Game.pptxSPRINT Badge Card.pdfSPRINT Preworkshop Survey.docxSPRINT Postworkshop Survey.docx [file mep_2374-8265.10956-s001.zip]

Archive with 7 entries (7 files):
- _Educational_Summary_Report_10956.pdf
- A. Task Management in the ED.pptx
- B. SPRINT Video.mp4
- C. SPRINT Card Game.pptx
- D. SPRINT Badge Card.pdf
- E. SPRINT Preworkshop Survey.docx
- F. SPRINT Postworkshop Survey.docx
